# Supplementary material for: Predicting the current and future distribution of Helianthus tuberosus L. in China using the MaxEnt model under climate change scenarios
Source: Front Plant Sci. 2026 Jan 20;16:1683371. doi: 10.3389/fpls.2025.1683371 (PMC12864416; doi:10.3389/fpls.2025.1683371)
Supplement: Supplementary file 2 [file DataSheet1.csv]

species	longitude	latitude
Helianthus tuberosus?L.	100.754323213000006	26.704040393900002
Helianthus tuberosus?L.	100.795989879999993	22.020707060599999
Helianthus tuberosus?L.	100.862656547000000	22.704040393900002
Helianthus tuberosus?L.	101.279323212999998	27.929040393899999
Helianthus tuberosus?L.	102.020989880000002	35.520707060600003
Helianthus tuberosus?L.	102.070989879999999	31.479040393900000
Helianthus tuberosus?L.	102.120989879999996	26.879040393899999
Helianthus tuberosus?L.	102.270989880000002	27.904040393900001
Helianthus tuberosus?L.	102.504323213000006	28.637373727300002
Helianthus tuberosus?L.	102.579323212999995	26.629040393899999
Helianthus tuberosus?L.	102.679323213000004	29.354040393900000
Helianthus tuberosus?L.	102.737656547000000	25.129040393899999
Helianthus tuberosus?L.	102.745989879999996	24.362373727300000
Helianthus tuberosus?L.	103.229323213000001	29.737373727300000
Helianthus tuberosus?L.	103.570989879999999	28.262373727300002
Helianthus tuberosus?L.	103.879323213000006	27.754040393899999
Helianthus tuberosus?L.	103.887656547000006	27.745707060600001
Helianthus tuberosus?L.	104.045989879999993	30.704040393900002
Helianthus tuberosus?L.	104.170989879999993	31.129040393899999
Helianthus tuberosus?L.	104.195989879999999	35.862373727300003
Helianthus tuberosus?L.	104.520989880000002	28.429040393899999
Helianthus tuberosus?L.	104.920989879999993	33.404040393899997
Helianthus tuberosus?L.	104.945989879999999	25.779040393900001
Helianthus tuberosus?L.	105.095989880000005	24.504040393899999
Helianthus tuberosus?L.	105.354323213000001	28.120707060600001
Helianthus tuberosus?L.	105.379323213000006	29.154040393900001
Helianthus tuberosus?L.	105.445989879999999	27.687373727299999
Helianthus tuberosus?L.	105.470989880000005	25.120707060600001
Helianthus tuberosus?L.	105.537656546999997	25.779040393900001
Helianthus tuberosus?L.	105.645989880000002	25.379040393899999
Helianthus tuberosus?L.	105.929323213000004	26.237373727300000
Helianthus tuberosus?L.	105.929323213000004	27.420707060600002
Helianthus tuberosus?L.	105.962656546999995	29.637373727300002
Helianthus tuberosus?L.	106.145989880000002	33.329040393900002
Helianthus tuberosus?L.	106.229323213000001	37.887373727300002
Helianthus tuberosus?L.	106.262656547000006	29.287373727300000
Helianthus tuberosus?L.	106.379323213000006	28.370707060600001
Helianthus tuberosus?L.	106.395989880000002	29.812373727299999
Helianthus tuberosus?L.	106.429323213000004	27.737373727300000
Helianthus tuberosus?L.	106.454323212999995	25.412373727300000
Helianthus tuberosus?L.	106.645989880000002	35.854040393900000
Helianthus tuberosus?L.	106.670989879999993	33.154040393899997
Helianthus tuberosus?L.	106.720989880000005	26.837373727300001
Helianthus tuberosus?L.	106.820989879999999	26.654040393900001
Helianthus tuberosus?L.	106.845989880000005	22.354040393900000
Helianthus tuberosus?L.	106.937656547000003	26.445707060600000
Helianthus tuberosus?L.	107.095989880000005	29.162373727300000
Helianthus tuberosus?L.	107.170989879999993	25.004040393899999
Helianthus tuberosus?L.	107.295989879999993	28.737373727300000
Helianthus tuberosus?L.	107.329323212999995	33.154040393899997
Helianthus tuberosus?L.	107.487656547000000	26.137373727300002
Helianthus tuberosus?L.	107.529323212999998	24.979040393900000
Helianthus tuberosus?L.	107.620989879999996	28.704040393900002
Helianthus tuberosus?L.	107.620989879999996	35.070707060600000
Helianthus tuberosus?L.	107.812656547000003	26.179040393899999
Helianthus tuberosus?L.	107.970989880000005	26.579040393900002
Helianthus tuberosus?L.	107.987656547000000	33.520707060600003
Helianthus tuberosus?L.	108.070989879999999	26.379040393899999
Helianthus tuberosus?L.	108.120989879999996	32.162373727300000
Helianthus tuberosus?L.	108.129323213000006	25.045707060600002
Helianthus tuberosus?L.	108.137656547000006	27.595707060599999
Helianthus tuberosus?L.	108.329323212999995	35.120707060599997
Helianthus tuberosus?L.	108.512656547000006	26.695707060600000
Helianthus tuberosus?L.	108.529323212999998	29.720707060599999
Helianthus tuberosus?L.	108.529323212999998	32.520707060600003
Helianthus tuberosus?L.	108.545989879999993	26.354040393900000
Helianthus tuberosus?L.	108.629323213000006	31.820707060600000
Helianthus tuberosus?L.	108.754323213000006	27.812373727299999
Helianthus tuberosus?L.	108.837656546999995	31.720707060599999
Helianthus tuberosus?L.	108.895989880000002	26.062373727299999
Helianthus tuberosus?L.	108.895989880000002	32.320707060600000
Helianthus tuberosus?L.	108.929323213000004	34.170707060600002
Helianthus tuberosus?L.	108.945989879999999	25.829040393900002
Helianthus tuberosus?L.	109.179323213000004	27.562373727299999
Helianthus tuberosus?L.	109.320989879999999	34.154040393899997
Helianthus tuberosus?L.	109.345989880000005	24.020707060599999
Helianthus tuberosus?L.	109.470989880000005	31.020707060599999
Helianthus tuberosus?L.	109.479323213000001	30.295707060600002
Helianthus tuberosus?L.	109.504323213000006	25.054040393899999
Helianthus tuberosus?L.	109.579323212999995	24.779040393900001
Helianthus tuberosus?L.	109.645989880000002	28.720707060599999
Helianthus tuberosus?L.	109.679323213000004	25.654040393900001
Helianthus tuberosus?L.	109.720989880000005	30.604040393900000
Helianthus tuberosus?L.	109.720989880000005	32.320707060600000
Helianthus tuberosus?L.	109.729323213000001	30.604040393900000
Helianthus tuberosus?L.	109.820989879999999	27.204040393900002
Helianthus tuberosus?L.	109.829323212999995	27.204040393900002
Helianthus tuberosus?L.	109.845989880000005	29.004040393899999
Helianthus tuberosus?L.	109.879323213000006	31.079040393900002
Helianthus tuberosus?L.	109.987656547000000	24.204040393900002
Helianthus tuberosus?L.	110.029323212999998	31.470707060599999
Helianthus tuberosus?L.	110.037656546999997	25.745707060600001
Helianthus tuberosus?L.	110.054323213000004	25.254040393899999
Helianthus tuberosus?L.	110.087656546999995	34.562373727299999
Helianthus tuberosus?L.	110.120989879999996	37.079040393900002
Helianthus tuberosus?L.	110.179323213000004	29.737373727300000
Helianthus tuberosus?L.	110.329323212999995	31.054040393899999
Helianthus tuberosus?L.	110.337656546999995	31.037373727300000
Helianthus tuberosus?L.	110.337656546999995	31.045707060600002
Helianthus tuberosus?L.	110.354323213000001	25.304040393899999
Helianthus tuberosus?L.	110.454323212999995	19.254040393899999
Helianthus tuberosus?L.	110.587656546999995	25.604040393900000
Helianthus tuberosus?L.	110.595989880000005	26.004040393899999
Helianthus tuberosus?L.	110.670989879999993	31.754040393899999
Helianthus tuberosus?L.	110.712656546999995	32.145707060600003
Helianthus tuberosus?L.	110.870989879999996	30.220707060599999
Helianthus tuberosus?L.	111.012656547000006	25.895707060599999
Helianthus tuberosus?L.	111.037656546999997	34.054040393900003
Helianthus tuberosus?L.	111.045989879999993	34.054040393900003
Helianthus tuberosus?L.	111.104323213000001	25.529040393900001
Helianthus tuberosus?L.	111.154323212999998	24.737373727300000
Helianthus tuberosus?L.	111.154323212999998	31.729040393900000
Helianthus tuberosus?L.	111.279323212999998	26.404040393900001
Helianthus tuberosus?L.	111.295989879999993	26.395707060599999
Helianthus tuberosus?L.	111.445989879999999	27.320707060600000
Helianthus tuberosus?L.	111.537656546999997	24.429040393899999
Helianthus tuberosus?L.	111.587656546999995	31.112373727300000
Helianthus tuberosus?L.	112.170989879999993	34.520707060600003
Helianthus tuberosus?L.	112.245989879999996	36.154040393899997
Helianthus tuberosus?L.	112.279323212999998	24.720707060599999
Helianthus tuberosus?L.	112.287656546999997	24.729040393900000
Helianthus tuberosus?L.	112.412656546999997	29.370707060600001
Helianthus tuberosus?L.	112.470989880000005	30.095707060599999
Helianthus tuberosus?L.	112.520989880000002	29.720707060599999
Helianthus tuberosus?L.	112.612656547000000	26.904040393900001
Helianthus tuberosus?L.	112.629323213000006	24.470707060599999
Helianthus tuberosus?L.	112.629323213000006	24.479040393900000
Helianthus tuberosus?L.	112.670989879999993	38.070707060600000
Helianthus tuberosus?L.	112.754323213000006	28.137373727300002
Helianthus tuberosus?L.	112.945989879999999	25.404040393900001
Helianthus tuberosus?L.	113.045989879999993	23.687373727299999
Helianthus tuberosus?L.	113.079323212999995	24.912373727300000
Helianthus tuberosus?L.	113.079323212999995	28.812373727299999
Helianthus tuberosus?L.	113.162656546999997	30.662373727300000
Helianthus tuberosus?L.	113.204323212999995	27.262373727300002
Helianthus tuberosus?L.	113.270989880000002	24.779040393900001
Helianthus tuberosus?L.	113.337656546999995	23.129040393899999
Helianthus tuberosus?L.	113.654323212999998	28.762373727300002
Helianthus tuberosus?L.	113.795989879999993	35.470707060599999
Helianthus tuberosus?L.	113.829323212999995	27.154040393900001
Helianthus tuberosus?L.	114.070989879999999	24.954040393900002
Helianthus tuberosus?L.	114.079323212999995	31.804040393899999
Helianthus tuberosus?L.	114.245989879999996	27.670707060600002
Helianthus tuberosus?L.	114.370989879999996	28.529040393900001
Helianthus tuberosus?L.	114.420989879999993	35.054040393900003
Helianthus tuberosus?L.	114.437656547000003	28.154040393900001
Helianthus tuberosus?L.	114.479323213000001	24.370707060600001
Helianthus tuberosus?L.	114.495989879999996	36.854040393900000
Helianthus tuberosus?L.	114.512656547000006	37.279040393899997
Helianthus tuberosus?L.	114.529323212999998	24.745707060600001
Helianthus tuberosus?L.	114.570989879999999	39.854040393900000
Helianthus tuberosus?L.	114.620989879999996	27.379040393899999
Helianthus tuberosus?L.	114.870989879999996	31.629040393899999
Helianthus tuberosus?L.	114.870989879999996	42.120707060599997
Helianthus tuberosus?L.	114.895989880000002	32.020707060600003
Helianthus tuberosus?L.	114.979323213000001	25.779040393900001
Helianthus tuberosus?L.	115.387656547000006	28.704040393900002
Helianthus tuberosus?L.	115.395989880000002	30.779040393900001
Helianthus tuberosus?L.	115.670989879999993	39.354040393900000
Helianthus tuberosus?L.	115.745989879999996	28.679040393899999
Helianthus tuberosus?L.	115.745989879999996	36.862373727300003
Helianthus tuberosus?L.	115.979323213000001	29.679040393899999
Helianthus tuberosus?L.	116.087656546999995	38.379040393899999
Helianthus tuberosus?L.	116.095989880000005	39.929040393900003
Helianthus tuberosus?L.	116.329323212999995	31.404040393900001
Helianthus tuberosus?L.	116.404323212999998	35.087373727299997
Helianthus tuberosus?L.	116.645989880000002	26.270707060599999
Helianthus tuberosus?L.	116.787656546999997	34.720707060599999
Helianthus tuberosus?L.	116.920989879999993	27.304040393899999
Helianthus tuberosus?L.	116.929323213000004	31.470707060599999
Helianthus tuberosus?L.	116.929323213000004	35.629040393899999
Helianthus tuberosus?L.	116.987656547000000	36.654040393899997
Helianthus tuberosus?L.	117.062656547000003	27.704040393900002
Helianthus tuberosus?L.	117.070989879999999	27.704040393900002
Helianthus tuberosus?L.	117.170989879999993	26.904040393900001
Helianthus tuberosus?L.	117.295989879999993	34.429040393900003
Helianthus tuberosus?L.	117.370989879999996	30.029040393900001
Helianthus tuberosus?L.	117.420989879999993	35.495707060599997
Helianthus tuberosus?L.	117.470989880000005	26.720707060599999
Helianthus tuberosus?L.	117.570989879999999	28.954040393900002
Helianthus tuberosus?L.	117.579323212999995	28.945707060600000
Helianthus tuberosus?L.	117.695989879999999	28.320707060600000
Helianthus tuberosus?L.	117.712656546999995	36.762373727300002
Helianthus tuberosus?L.	117.729323213000001	27.845707060599999
Helianthus tuberosus?L.	117.829323212999995	39.320707060600000
Helianthus tuberosus?L.	117.979323213000001	28.445707060600000
Helianthus tuberosus?L.	118.037656546999997	27.762373727300002
Helianthus tuberosus?L.	118.170989879999993	26.629040393899999
Helianthus tuberosus?L.	118.179323213000004	29.779040393900001
Helianthus tuberosus?L.	118.237656547000000	34.379040393899999
Helianthus tuberosus?L.	118.295989879999993	32.304040393900003
Helianthus tuberosus?L.	118.320989879999999	40.154040393899997
Helianthus tuberosus?L.	118.395989880000002	30.704040393900002
Helianthus tuberosus?L.	118.479323213000001	31.554040393899999
Helianthus tuberosus?L.	118.554323213000004	37.895707060600003
Helianthus tuberosus?L.	118.629323213000006	28.737373727300000
Helianthus tuberosus?L.	118.995989879999996	33.645707060600003
Helianthus tuberosus?L.	119.029323212999998	29.604040393900000
Helianthus tuberosus?L.	119.062656547000003	28.504040393899999
Helianthus tuberosus?L.	119.129323213000006	28.079040393900002
Helianthus tuberosus?L.	119.170989879999993	31.954040393900002
Helianthus tuberosus?L.	119.362656547000000	30.187373727299999
Helianthus tuberosus?L.	119.479323213000001	39.829040393900002
Helianthus tuberosus?L.	119.487656547000000	27.470707060599999
Helianthus tuberosus?L.	119.495989879999996	27.470707060599999
Helianthus tuberosus?L.	119.570989879999999	34.204040393900002
Helianthus tuberosus?L.	119.670989879999993	29.804040393899999
Helianthus tuberosus?L.	119.720989880000005	30.229040393900000
Helianthus tuberosus?L.	119.737656547000000	29.570707060600000
Helianthus tuberosus?L.	119.820989879999999	31.354040393900000
Helianthus tuberosus?L.	119.929323213000004	31.720707060599999
Helianthus tuberosus?L.	120.079323212999995	27.779040393900001
Helianthus tuberosus?L.	120.270989880000002	31.904040393900001
Helianthus tuberosus?L.	120.354323213000001	36.062373727299999
Helianthus tuberosus?L.	120.745989879999996	31.654040393900001
Helianthus tuberosus?L.	120.820989879999999	30.720707060599999
Helianthus tuberosus?L.	120.945989879999999	29.220707060599999
Helianthus tuberosus?L.	121.104323213000001	42.437373727299999
Helianthus tuberosus?L.	121.362656547000000	30.737373727300000
Helianthus tuberosus?L.	121.395989880000002	31.254040393899999
Helianthus tuberosus?L.	121.629323213000006	31.170707060600002
Helianthus tuberosus?L.	122.045989879999993	30.087373727300001
Helianthus tuberosus?L.	123.295989879999993	44.112373727300003
Helianthus tuberosus?L.	126.554323213000004	45.729040393900000
Helianthus tuberosus?L.	127.537656546999997	42.154040393899997
Helianthus tuberosus?L.	131.737656547000000	46.345707060599999
Helianthus tuberosus?L.	76.187656546699998	39.687373727299999
Helianthus tuberosus?L.	78.570989879999999	39.795707060600002
Helianthus tuberosus?L.	79.979323213300006	37.095707060599999
Helianthus tuberosus?L.	81.320989879999999	43.920707060600002
Helianthus tuberosus?L.	82.670989879999993	41.629040393899999
Helianthus tuberosus?L.	86.745989879999996	42.287373727300000
Helianthus tuberosus?L.	86.845989880000005	47.704040393900002
Helianthus tuberosus?L.	86.870989879999996	47.712373727299997
Helianthus tuberosus?L.	87.595989880000005	43.804040393900003
Helianthus tuberosus?L.	91.137656546700001	29.654040393900001
Helianthus tuberosus?L.	95.329323213300000	29.320707060600000
Helianthus tuberosus?L.	98.829323213300000	27.395707060599999
Helianthus tuberosus?L.	102.051143699999997	36.846658710000000
Helianthus tuberosus?L.	104.119663200000005	30.739475060000000
Helianthus tuberosus?L.	104.626579300000003	35.579848450000000
Helianthus tuberosus?L.	107.157382999999996	34.378437499999997
Helianthus tuberosus?L.	118.664360099999996	37.435067179999997
Helianthus tuberosus?L.	109.490947700000007	36.596648770000002
Helianthus tuberosus?L.	111.204299899999995	40.300606999999999
Helianthus tuberosus?L.	108.852367400000006	38.606139630000001
Helianthus tuberosus?L.	112.505149799999998	40.540547439999997
Helianthus tuberosus?L.	105.689678200000003	38.856018079999998
Helianthus tuberosus?L.	107.465686800000000	38.192458209999998
Helianthus tuberosus?L.	102.708263400000007	36.187767000000001
Helianthus tuberosus?L.	101.764984100000007	36.719897910000000
Helianthus tuberosus?L.	101.521568299999998	36.672411840000002
Helianthus tuberosus?L.	102.811260200000007	35.876115319999997
Helianthus tuberosus?L.	97.584042550000007	37.138321900000001
Helianthus tuberosus?L.	105.395407700000007	36.366822350000000
Helianthus tuberosus?L.	101.423404800000000	36.038257379999997
Helianthus tuberosus?L.	100.797894900000003	35.568626260000002
Helianthus tuberosus?L.	100.437408700000006	35.304181239999998
Helianthus tuberosus?L.	100.271629399999995	36.263317940000000
Helianthus tuberosus?L.	109.939077800000007	33.848498679999999
Helianthus tuberosus?L.	121.945560000000000	39.407583070000001
Helianthus tuberosus?L.	101.379089399999998	37.096812249999999
Helianthus tuberosus?L.	85.720825199999993	44.754535480000001
Helianthus tuberosus?L.	107.557525600000005	37.917117740000002
Helianthus tuberosus?L.	124.859619100000003	47.189245839999998
Helianthus tuberosus?L.	122.817535399999997	45.326082169999999
Helianthus tuberosus?L.	103.583221399999999	38.699444079999999
Helianthus tuberosus?L.	122.305297899999999	43.678301150000003
Helianthus tuberosus?L.	106.400871300000006	38.316609120000003
Helianthus tuberosus?L.	111.235542300000006	39.882869489999997
Helianthus tuberosus?L.	100.651588399999994	36.278600140000002
Helianthus tuberosus?L.	128.372840900000000	43.820904290000001
Helianthus tuberosus?L.	89.237823489999997	43.017701449999997
Helianthus tuberosus?L.	98.925704960000004	39.980277090000001
Helianthus tuberosus?L.	104.696960500000003	36.610016029999997
Helianthus tuberosus?L.	104.102325399999998	37.216112490000000
Helianthus tuberosus?L.	102.619171100000003	37.952590200000003
Helianthus tuberosus?L.	106.678962700000000	35.533343790000004
Helianthus tuberosus?L.	100.452461200000002	38.967417290000000
Helianthus tuberosus?L.	105.684356699999995	34.874383500000000
Helianthus tuberosus?L.	105.218124399999994	35.220660830000000
Helianthus tuberosus?L.	99.800491330000000	39.390039999999999
Helianthus tuberosus?L.	101.097908000000004	38.750870360000000
Helianthus tuberosus?L.	104.696273800000000	32.943284530000000
Helianthus tuberosus?L.	105.742034899999993	33.728908310000001
Helianthus tuberosus?L.	105.700149499999995	34.588562740000000
Helianthus tuberosus?L.	110.062751800000001	41.026535400000000
Helianthus tuberosus?L.	78.558425900000003	39.783212679999998
Helianthus tuberosus?L.	87.569618230000003	43.816693069999999
Helianthus tuberosus?L.	94.354705809999999	29.657924340000001
Helianthus tuberosus?L.	110.123863200000002	37.084214559999999
Helianthus tuberosus?L.	107.994575499999996	33.517640540000002
Helianthus tuberosus?L.	112.258644099999998	36.144806099999997
Helianthus tuberosus?L.	112.065353400000006	37.523341639999998
